# Supplementary material for: Genome-Wide Identification and Expression Analysis of the 14-3-3 (TFT) Gene Family in Tomato, and the Role of SlTFT4 in Salt Stress
Source: Plants (Basel). 2022 Dec 13;11(24):3491. doi: 10.3390/plants11243491 (PMC9781835; doi:10.3390/plants11243491)
Supplement: Supplementary file 1 [file plants-11-03491-s001.zip]

Archive with 2 entries (2 files):
- Supplementary Figure S1-S4.pdf
- Supplementary Table S1-S7.xlsx
