# Supplementary material for: Genome-Wide Identification and Expression Analysis of the 14-3-3 (TFT) Gene Family in Tomato, and the Role of SlTFT4 in Salt Stress
Source: Plants (Basel). 2022 Dec 13;11(24):3491. doi: 10.3390/plants11243491 (PMC9781835; doi:10.3390/plants11243491)
Supplement: Supplementary file 1 [file plants-11-03491-s001.zip › Supplementary Table S1-S7.xlsx]

## Sheet: Table S1
Table S1. Sequence information of the 13 identified SlTFTs.
Name	ID	Genomic	CDS	Protein
SlTFT1	Solyc11g010470.2	AAAAGAAATTCTCCGGCGGAAATTACCGGCGATTGACGATGGCCTTGCCTGAAAATTTAA CCAGAGAGCAGTGTTTGTACTTGGCGAAGCTAGCTGAGCAAGCTGAACGATATGAGGAGA TGGTGAAGTTCATGGACAAGCTCGTAATCGGGTCGGGTTCATCGGAGTTGACGGTGGAAG AGAGAAATCTTCTTTCGGTGGCGTATAAGAACGTTATCGGTTCACTTCGAGCAGCGTGGA GGATTGTATCGTCAATTGAGCAGAAGGAGGAGGGTAGGAAGAACGATGAGCATGTGGTTC TAGTGAAGGATTACAGATCTAAAGTTGAATCTGAGCTTAGTGATGTTTGTGCTGGAATTC TGAAGATTTTGGATCAGTATTTGATTCCTTCAG…	ATGGCCTTGCCTGAAAATTTAACCAGAGAGCAGTGTTTGTACTTGGCGAAGCTAGCTGAG CAAGCTGAACGATATGAGGAGATGGTGAAGTTCATGGACAAGCTCGTAATCGGGTCGGGT TCATCGGAGTTGACGGTGGAAGAGAGAAATCTTCTTTCGGTGGCGTATAAGAACGTTATC GGTTCACTTCGAGCAGCGTGGAGGATTGTATCGTCAATTGAGCAGAAGGAGGAGGGTAGG AAGAACGATGAGCATGTGGTTCTAGTGAAGGATTACAGATCTAAAGTTGAATCTGAGCTT AGTGATGTTTGTGCTGGAATTCTGAAGATTTTGGATCAGTATTTGATTCCTTCAGCTTCT GCTGGTGAATCCAAGGTGTTTTATTTGAAGATG…	MALPENLTREQCLYLAKLAEQAERYEEMVKFMDKLVIGSGSSELTVEERNLLSVAYKNVI GSLRAAWRIVSSIEQKEEGRKNDEHVVLVKDYRSKVESELSDVCAGILKILDQYLIPSAS AGESKVFYLKMKGDYYRYLAEFKVGNERKEAAEDTMLAYKAAQDIAVAELAPTHPIRLGL ALNFSVFYYEILNASEKACSMAKQAFEEAIAELDTLGEESYKDSTLIMQLLRDNLTLWTS DMQEQMDEA
SlTFT2	Solyc12g057120.2	CCTAAAATCTCTCTCATCCCCTAAATTTCAACACCAATAAAAAATTCCATACAACAAATT CCCTAGTTGTTCTCACATAGTTTTAAATCCTCTCAAACACACACAAACTTTTCTCAGATC TCAAAAAAAAAAAAAATTGCATTTTCATAAAAAAGAAAAGAGATCCCAAAATATTGAATC CATTATGGCTCGTGAGGAGAATGTGTACATGGCGAAGCTTGCTGAGCAAGCTGAAAGATA CGAAGAAATGGTGCAGTTCATGGAGAAAGTTTCAACTTCATTAGGCTCAGAGGAACTTAC TGTTGAGGAACGGAATCTTCTTTCCGTTGCTTACAAAAACGTTATCGGGGCTCGTAGAGC CTCGTGGCGTATTATCTCTTCAATTGAACAGAA…	ATGGCTCGTGAGGAGAATGTGTACATGGCGAAGCTTGCTGAGCAAGCTGAAAGATACGAA GAAATGGTGCAGTTCATGGAGAAAGTTTCAACTTCATTAGGCTCAGAGGAACTTACTGTT GAGGAACGGAATCTTCTTTCCGTTGCTTACAAAAACGTTATCGGGGCTCGTAGAGCCTCG TGGCGTATTATCTCTTCAATTGAACAGAAGGAGGAGTCGAGGGGAAATGAGGAACATGTT AAATGTATAAAGGAGTATAGATCTAAGATTGAATCTGAACTTTCGGATATTTGTGATGGA ATTCTCAAGCTCCTTGATTCTAATCTCATTCCTTCAGCTTCTAATGGCGATTCTAAGGTG TTTTACCTTAAAATGAAGGGTGATTATCATCGT…	MAREENVYMAKLAEQAERYEEMVQFMEKVSTSLGSEELTVEERNLLSVAYKNVIGARRAS WRIISSIEQKEESRGNEEHVKCIKEYRSKIESELSDICDGILKLLDSNLIPSASNGDSKV FYLKMKGDYHRYLAEFKTGAERKEAAESTLSAYKAAQDIANTELAPTHPIRLGLALNFSV FYYEILNSPDRACNLAKQAFDEAIAELDTLGEESYKDSTLIMQLLRDNLTLWTSDMQQYL LKEKEEKSTTVANPVEETEVKASSTAPSEEDTPKTEETPVVESSEAVPATSEESSGASDS TTPEINEASPPVEAESENHESADETPEIKLETAPADFRFPTTNQTRHCFTRYVEYHRCIA AKGEGAPECDKFAKYYRSLCPGEWIDRWNEQRE…
SlTFT3	Solyc04g074510.3	CAGCTCAAATCCCTGCTGTCAATCACTTTACATAATCAACGGTCTAGATTCACTCTAGAA ATAAAAGAAAAAACAAAATCCTAAAATCTCTCTACTCCTCTCGATTCAAAAAAAGCCCTC TTTCTCTCAATTTTAAATTCAATTCAGAAAATCGAAAAACTCTCTCATTTCATTCAGATC TCAAAATAATTATTTCCGAGCACACAGAAGGAAAAAAATCTAAACATGGCGGTGGCACCG ACGGCGCGTGAGGAGAACGTGTACATGGCAAAGCTGGCGGAGCAGGCCGAGAGGTATGAA GAGATGGTGGAATTCATGGAGAAGGTCTCCAACTCCCTTGGCTCGGAAGAACTAACCGTG GAGGAGAGAAACCTTCTCTCCGTCGCGTATAAG…	ATGGCGGTGGCACCGACGGCGCGTGAGGAGAACGTGTACATGGCAAAGCTGGCGGAGCAG GCCGAGAGGTATGAAGAGATGGTGGAATTCATGGAGAAGGTCTCCAACTCCCTTGGCTCG GAAGAACTAACCGTGGAGGAGAGAAACCTTCTCTCCGTCGCGTATAAGAATGTGATCGGA GCGCGTAGGGCATCATGGCGTATCATTTCATCGATCGAGCAAAAGGAAGAGTCTAGAGGA AATGAGGAACATGTTAACTCTATCCGCGAGTACAGATCTAAGATTGAGAATGAGCTCTCT AAGATCTGTGATGGCATTCTCAAATTGCTTGATTCTAAGCTTATTCCTTCAGCAACATCT GGTGATTCCAAGGTTTTTTACCTGAAAATGAAA…	MAVAPTAREENVYMAKLAEQAERYEEMVEFMEKVSNSLGSEELTVEERNLLSVAYKNVIG ARRASWRIISSIEQKEESRGNEEHVNSIREYRSKIENELSKICDGILKLLDSKLIPSATS GDSKVFYLKMKGDYHRYLAEFKTGAERKEAAESTLTAYKAAQDIASAELAPTHPIRLGLA LNFSVFYYEILNSPDRACNLAKQAFDEAIAELDTLGEESYKDSTLIMQLLRDNLTLWTSD MQVIIMIMMMVLMKSRKIPNLKKKIEGN
SlTFT4	Solyc02g063070.3	CACTAGGTCTTATTTACCTCCATACATCATCTACCTCTATTTAAGTCAAGTCTACATTCT CTACTTTCATCTTGCTTTCTTCTTCCGTCAAGAGAACCAGGTACTTTCTCCACTCTATTT TCATTCGGATTTTGCTATCGATGATATTAGATTTAGGGTTTTCACGAACTAGATCTATCG TTTTGCTATGCTCCGTTCTTCATATTAGTATTGTAACTGTAGATCTGTAAATTTTGACCA ACTGATTGCTTCATATCTGAATTTATTCGATTCATTTCACTTGTAGAGTTAATTGAAGGT AGCTAATACTATTAGCTTAGCTAGCGTTATGGGAGAATCTAGTCAGTTCATAACTATCTA TCTATATCTGTAAAGCTTTCGTGCTTATTGTTA…	ATGGCTGACTCTTCGCGTGAAGAAAATGTGTATTTGGCTAAGCTGGCTGAGCAGGCTGAG CGATACGAGGAAATGATTGAGTTTATGGAGAAGGTTGCAAAGACAGCAGATGTTGAGGAG CTGACTGTTGAGGAAAGGAATCTTCTTTCAGTGGCCTACAAAAATGTAATTGGCGCAAGA AGAGCCTCATGGAGGATAATCTCTTCAATTGAGCAAAAGGAGGAAAGCCGTGGAAATGAA GACCATGTCAATACTATTAAAGAATACAGAAGCAAAATTGAGGCTGAACTTAGCAAGATT TGTGATGGGATTTTGAGCCTCCTTGAGTCCAATTTAATACCATCGGCCTCAACAGCTGAG TCCAAAGTTTTTTACTTGAAGATGAAAGGTGAC…	MADSSREENVYLAKLAEQAERYEEMIEFMEKVAKTADVEELTVEERNLLSVAYKNVIGAR RASWRIISSIEQKEESRGNEDHVNTIKEYRSKIEAELSKICDGILSLLESNLIPSASTAE SKVFYLKMKGDYHRYLAEFKTGTERKEAAENTLLAYKSAQDIALAELAPTHPIRLGLALN FSVFYYEILNSPDRACNLAKQAFDEAISELDTLGEESYKDSTLIMQLLRDNLTLWTSDNA DDVGDDIKEASKPESGEGQQ
SlTFT5	Solyc04g012120.3.1	CCAAAACCGCTCATTCCATTTTCTAAACTTACTCTCTCTAAAACCCCTCTTTCTCTCTCT AGAATACAGAACCATCAATGGCGTCTCCACGTGAAGAGAACGTGTACATGGCGAAGCTTG CTGAGCAAGCTGAACGCTATGAGGAGATGGTAGAATTCATGGAGAAGGTCGTCGCGGCCT TGAACGGTGAGGAACTTACCGTCGAGGAACGCAACCTTCTCTCCGTCGCATACAAAAACG TGATCGGAGCTAGGAGAGCATCGTGGCGTATAATTTCATCGATCGAGCAGAAAGAGGAGA GTCGTGGTAACGAAGATCACGTTGCCTCCATTAAGAAATACAGATCTCAGATCGAGAATG AGCTGACTTCGATCTGTAACGGCATCCTCAAGT…	ATGGCGTCTCCACGTGAAGAGAACGTGTACATGGCGAAGCTTGCTGAGCAAGCTGAACGC TATGAGGAGATGGTAGAATTCATGGAGAAGGTCGTCGCGGCCTTGAACGGTGAGGAACTT ACCGTCGAGGAACGCAACCTTCTCTCCGTCGCATACAAAAACGTGATCGGAGCTAGGAGA GCATCGTGGCGTATAATTTCATCGATCGAGCAGAAAGAGGAGAGTCGTGGTAACGAAGAT CACGTTGCCTCCATTAAGAAATACAGATCTCAGATCGAGAATGAGCTGACTTCGATCTGT AACGGCATCCTCAAGTTGCTTGATTCCAAACTCATCGGGTCAGCTGCTACCGGAGACTCC AAGGTTTTCTATTTGAAAATGAAGGGAGATTAC…	MASPREENVYMAKLAEQAERYEEMVEFMEKVVAALNGEELTVEERNLLSVAYKNVIGARR ASWRIISSIEQKEESRGNEDHVASIKKYRSQIENELTSICNGILKLLDSKLIGSAATGDS KVFYLKMKGDYYRYLAEFKTGTERKEAAENTLSAYKSAQDIANGELAPTHPIRLGLALNF SVFYYEILNSPDRACNLAKQAFDEAIAELDTLGEESYKDSTLIMQLLRDNLTLWTSDMQD DGTDEIKEPSKADNE
SlTFT6	Solyc11g010200.2	CACAAAAAATCAAATTGTAGGAGAAAGGAAGCTAAAAACCGCTCTCACTTTCTCTCTCTA GAAAAACAAAAAACTCTCTCCCTCTTTCTCTCTCTAACATCAATGGCGTCGCCACGCGAG GAAAACGTGTACATGGCGAAGCTTGCCGAGCAAGCTGAGCGTTACGAGGAGATGGTAGAG TTCATGGAAAAAGTTGTCGCTGCCGCCGATGGTGCAGAGGAGTTAACCGTTGAAGAACGA AATCTCCTCTCCGTTGCGTATAAGAATGTGATCGGAGCACGGAGAGCTTCATGGAGGATC ATTTCCTCCATTGAGCAGAAAGAGGAGAGCCGTGGTAACGAAGATCATGTTGCTTCTATT AAGGAATACAGATCTAAGATCGAGTCTGAACTT…	ATGGCGTCGCCACGCGAGGAAAACGTGTACATGGCGAAGCTTGCCGAGCAAGCTGAGCGT TACGAGGAGATGGTAGAGTTCATGGAAAAAGTTGTCGCTGCCGCCGATGGTGCAGAGGAG TTAACCGTTGAAGAACGAAATCTCCTCTCCGTTGCGTATAAGAATGTGATCGGAGCACGG AGAGCTTCATGGAGGATCATTTCCTCCATTGAGCAGAAAGAGGAGAGCCGTGGTAACGAA GATCATGTTGCTTCTATTAAGGAATACAGATCTAAGATCGAGTCTGAACTTACCTCGATC TGTAATGGAATTCTTAAGCTGCTTGATTCTAAGCTCATTGGCTCTGCTGCTACCGGTGAC TCTAAGGTGTTTTACTTGAAAATGAAGGGAGAT…	MASPREENVYMAKLAEQAERYEEMVEFMEKVVAAADGAEELTVEERNLLSVAYKNVIGAR RASWRIISSIEQKEESRGNEDHVASIKEYRSKIESELTSICNGILKLLDSKLIGSAATGD SKVFYLKMKGDYHRYLAEFKTGAERKEAAENTLSAYKAAQVRIANAELAPTHPIRLGLAL NFSVFYYEILNSPDRACNLAKQAFDEAIAELDTLGEESYKDSTLIMQLLRDNLTLWTSDM QDDGTDEIKEATPKPDDNE
SlTFT7	Solyc04g074230.3	TGTGTTAAAAGACAAATAAAAGGGGGGAAAAGAATAGTCCAAAGAAAAGGTAAAAGTCTT CACATATAGAAGAGAATCATCATATAATTCAATTCAACGCAGAGAAAATAGGCAGAGAGA GAGAGAGGAGAGAAATGGAGAAGGAAAGAGAAAAACAGGTTTACTTGGCTAGGCTGGCTG AGCAAGCTGAGAGATATGATGGTATATACATTTTTCATTTTAAATTTCTTTAATTTTTGT TGTTGATGCTACTGTAGAAATTTAGTATCAGTTCTTTGTTTTTTCTTTGATTTCAAAAGG GGGTTTATTAATTTGTTTTTTGGTTGCAAAATCTGGGAAAAAAAATACTGGGTGTTCTTT GGTTTTGTCTCTAGATGGGGTTTAGTTAATTTT…	ATGGTTGAAGCAATGAAGGCGATTGCTAAGATGGATGTCGAACTGACTGTTGAAGAGAGG AATTTGGTGTCGGTTGGGTATAAGAATGTAATCGGAGCAAGAAGGGCTTCATGGCGGATC TTGTCTTCGATTGAACAGAAGGAGGAGAGTAAGGGTCATGAGCAGAATGTTAAGAGAATA AAGACTTACAGACAGAGAGTTGAAGACGAGCTTACAAAAATATGCAGCGACATTTTGTCA GTGATCGATGAGCACCTCGTTCCTTCGTCCACTACTGGAGAATCTACTGTCTTCTACTAC AAGATGAAGGGAGATTACTATCGCTATTTAGCAGAGTTCAAAGCAGGGGATGATCGTAAA GAGGCGTCTGAACAGTCTCTTAAAGCTTATGAG…	MVEAMKAIAKMDVELTVEERNLVSVGYKNVIGARRASWRILSSIEQKEESKGHEQNVKRI KTYRQRVEDELTKICSDILSVIDEHLVPSSTTGESTVFYYKMKGDYYRYLAEFKAGDDRK EASEQSLKAYEAATATASSDLAPTHPIRLGLALNFSVFYYEILNSPERACHLAKQAFDEA IAELDSLSEESYKDSTLIMQLLRDNLTLWTSDLEEGGTYFLWRCFNVFLVSILRVMSARE RTS
SlTFT8	Solyc12g010860.2	ATATTGTTAAACCGAGTGAATATTAATATGAATGACTATAAAAGAATTGGGAATAAATTA TAGAAAACAAAGAGTTGAAGATAGGAAAAGCACATTTTACTCTATCTACAAGCCCTTCTT TTGATATATTTTCACTCTTGTTGTGCGACTGCTGAAAAATCATTTTCAAGTAAAAAGAAC ATTTTGTAGCTGCTACACATCAAAAAAGGGTGAAACAAAAGAAGAAAGAAGATAAAAATC TCCATTTTTTTTTTTCAACTCAAAGAGAAGATCGGAAAATGGCTTCATCCAAAGAACGTG AAAGCTTGGTATACATCGCCAGGCTTGCTGAGCAAGCTGAACGCTACGATGGTTAGGGTT TTGTTTTCTTCTTCATGTAAATCAAATAGATGA…	ATGGCTTCATCCAAAGAACGTGAAAGCTTGGTATACATCGCCAGGCTTGCTGAGCAAGCT GAACGCTACGATGAGATGGTTGATGCAATGAAGAATGTTGCGAATCTGGATGTTGAACTG ACAGTGGAGGAGAGGAATTTGTTATCTGTTGGTTATAAGAATGTGGTTGGATCTAGGAGA GCGTCATGGAGGATCTTGTCTTCCATCGAGCAGAAGGAAGATGCTAGAGGAAATGAGCAG AATGTGAAGCGGATCCAGGGGTACCGCCAAAAAGTAGAGTCAGAGCTCACCGACATTTGC AATAATATCATGACTGTGATTGATGAGCATCTGATTCCGTCATGTACTGCTGGTGAATCA ACTGTGTTTTACTACAAAATGAAAGGAGATTAT…	MASSKERESLVYIARLAEQAERYDEMVDAMKNVANLDVELTVEERNLLSVGYKNVVGSRR ASWRILSSIEQKEDARGNEQNVKRIQGYRQKVESELTDICNNIMTVIDEHLIPSCTAGES TVFYYKMKGDYYRYLAEFKTGDDKKEVSDLSLKAYQTATTTAEAELPITHPIRLGLALNF SVFYYEIMNSPERACQLAKQVFDEAISELDSLNEDNYKDGTLILQLLRDNLTLWTSDIPE DGEEAPKGDAANKVGAGEDAE
SlTFT9	Solyc07g053260.3	GGCTGTTGAAGCAATACACAAAAGTTAAAGGATGAGAAGTGGTATTTCCCTTTTAAGGAA GCCCTTGTTAGATAAATCTCCACTCACTGTAGCTACTGCCGTAAAATCGTCATCGAGAAA GCACATTCACACAGAACCAGAGAAGCAAAAAGGGAGAGAATAGAGCAAAATCTCTCTCTG TTTTCACTACAAAAAATCTTTGATTTCAATTTGAGAGAGATCGGAAATGGCTTCTTCCAA AGAACGTGAGAACTTCGTCTACGTCGCTAAGCTCGCTGAGCAAGCCGAACGCTACGATGG TTAGGGTTTCTACTTTTTACTGTGTGTAGATCTGTTAGTGTTTATGTTCCTTTTGAGTAT ATGCTTTAATTTGATGTATTTGTTATGTGATTA…	ATGGCTTCTTCCAAAGAACGTGAGAACTTCGTCTACGTCGCTAAGCTCGCTGAGCAAGCC GAACGCTACGATGAAATGGTTGAAGCGATGAAAAATGTCGCAAACATGGATGTTGAATTG ACTGTGGAGGAAAGGAATCTTCTTTCTGTTGGTTATAAGAATGTGGTAGGTTCTAGGAGA GCATCTTGGAGGATCTTGTCCTCTATTGAGCAGAAGGAAGAATCTAGAGGAAACGAGCAA AATGTCAAGCGAATCAAGGAGTACCTGCAAAAGGTGGAGTCGGAGCTCACCAACATTTGC AATGATATTATGGTGGTCATTGATCAGCATCTAATTCCGTCATGCTCTGCAGGCGAATCA ACTGTGTTTTACCACAAGATGAAGGGAGACTAT…	MASSKERENFVYVAKLAEQAERYDEMVEAMKNVANMDVELTVEERNLLSVGYKNVVGSRR ASWRILSSIEQKEESRGNEQNVKRIKEYLQKVESELTNICNDIMVVIDQHLIPSCSAGES TVFYHKMKGDYYRYLAEFKAGNDKKEVAELSLKAYQAATTAAEAELAPTHPIRLGLALNF SVFYYEIMNSPERACHLAKQAFDEAISELDSLNEDSYKDSTLIMQLLRDNLTLWTSDLPE DAEDAQKGDATNKAGGGEDAE
SlTFT10	Solyc04g076060.3	CATTTCATCTTTAAATTTACAAGAGATTTTATATTCGAATCTAAAATTTCGGAGAAAGAG AAAGAAAAGTGTGTTTGACTCCACGTGTATATGGAAACCGAAGAAAAAGGGCAAAAAAAA ACACATAAAAGTCCCTTCTCTCTCTTTTTCTCACTTCACACATACAGTGTTGAGAAGAAT CGATTTCTCATTCGCCTAAATTTTCTCTCTACTTCATCCATGGCGGCTCTAATCCCTGAA AATCTCAGCCGTGAACAGTGTCTTTACTTAGCAAAACTCGCTGAACAAGCCGAGCGCTAT GAAGAAATGGTTCAGTTCATGGACAAACTGGTTCTCAACTCCACGCCGGCCGGCGAACTC ACTGTTGAGGAACGGAATCTCCTCTCTGTCGCT…	ATGGAAACCGAAGAAAAAGGGCAAAAAAAAACACATAAAAGTCCCTTCTCTCTCTTTTTC TCACTTCACACATACAGTGTTGAGAAGAATCGATTTCTCATTCGCCTAAATTTTCTCTCT ACTTCATCCATGGCGGCTCTAATCCCTGAAAATCTCAGCCGTGAACAGTGTCTTTACTTA GCAAAACTCGCTGAACAAGCCGAGCGCTATGAAGAAATGGTTCAGTTCATGGACAAACTG GTTCTCAACTCCACGCCGGCCGGCGAACTCACTGTTGAGGAACGGAATCTCCTCTCTGTC GCTTACAAAAACGTGATCGGATCTCTTCGTGCTGCCTGGCGTATTGTTTCCTCTATTGAA CAGAAGGAGGAATCGCGGAAGAACGAAGAACAT…	METEEKGQKKTHKSPFSLFFSLHTYSVEKNRFLIRLNFLSTSSMAALIPENLSREQCLYL AKLAEQAERYEEMVQFMDKLVLNSTPAGELTVEERNLLSVAYKNVIGSLRAAWRIVSSIE QKEESRKNEEHVHLVKEYRGKVENELSQVCAGILKLLESNLVPSATTSESKVFYLKMKGD YYRYLAEFKIGDERKQAAEDTMNSYKAAQEIALTDLPPTHPIRLGLALNFSVFYFEILNS SDKACSMAKQAFEEAIAELDTLGEESYKDSTLIMQLLRDNLTLWTSDAQDQLDES
SlTFT11	Solyc03g034180.3	AAAACCCCCAAGATTTCTTCTGGGTACGATTGCTGAGACATTAGAACGTCGAGAAAAAGA CTGCCCCTTTGTAAAGAAGACAAATTTGGGTGAAAAAAATTGGTTTTGAGAAGAAAACGC AGGAACCCAATTCACAGTAAGCTGTGTAGCCATTGATAACATCATTTTCAACAGCTAAGG GGAAACTCAGAGCTTCTCTGTCATTGTGTTGTGTTCTTCATCAAAGTCTAGATAAGAAAA AAAGATCCGACACAATATAACCCGACCCGGATTTTTTGGGGTTGGGTAAATCTATTTAAA TGATAGCCTAATATCACGGATTTCGACTTTAAAAGTGACGGATCATGATACTAAACTTTA TAAACTATCGAATATCCACCAAAAATTAACTTA…	ATGGCCGATTCACGTGAAGAAAATGTGTACATGGCCAAGCTGGCTGAACAGGCTGAGAGG TATGAGGAAATGGTTGAGTTTATGGAGAAGGTTGCAAAGGTAGATGTTGAAGAGCTGACT GTGGAAGAAAGGAATCTTCTTTCTGTGGCTTACAAGAATGTCATTGGTGCAAGAAGGGCT TCGTGGAGGATAATATCTTCAATTGAGCAGAAAGAGGAGAGCCGTGGAAATGAAGACCAT GTTAGCAGCATTAAAGAATATAGAGCCAAAATTGAGGCTGAGCTCAGCAAGATATGTGAT GGGATTTTGAGCCTTCTCGAATCCCATTTAGTACCATCAGCCTCAACAGCCGAGTCCAAA GTGTTTTACTTGAAGATGAAAGGTGATTACCAT…	MADSREENVYMAKLAEQAERYEEMVEFMEKVAKVDVEELTVEERNLLSVAYKNVIGARRA SWRIISSIEQKEESRGNEDHVSSIKEYRAKIEAELSKICDGILSLLESHLVPSASTAESK VFYLKMKGDYHRYLAEFKTGAERKEAAENTLLAYKSAQDIALAELAPTHPIRLGLALNFS VFYYEILNSPDRACNLAKQAFDDAIAELDTLGEESYKDSTLIMQLLRDNLTLWTSDTTDD AGDEIREASKQESGDGQQ
SlTFT12	Solyc05g012420.3	CTTTTTTTAAATGAAACACATCATCAGTTCTTTACAATAAGCTAATAATAAGTTTGTTAC CTATTTTAATGCTATTATACAATTTTTAACATGAATGATATGTGTACTAAAAATGATCCA AAGATGGAGATTTAGTCAAATCCTCCCACAATTCTCTCATTCATCCACTTTCCCTTTTCT CACGCTTTTCCTTTACTTCTTTAACTCATTCAAAACAACTATCTTATCTTATCTCATTTG CAAACAAGAACACTCTATTTTAATTTTGACATTTGAACATCACATCTATTTTTATATTGT TTGTTTACTACAATTTGCATTGAATATGGCTTCTCAAAAGGAAAGAGAAACTCATGTTTA CATGGCCAAGCTCGCCGAGCAAGCTGAGCGTTA…	ATGATATGTGTACTAAAAATGATCCAAAGATGGAGATTTAGTCAAATCCTCCCACAATTC TCTCATTCATCCACTTTCCCTTTTCTCACGCTTTTCCTTTACTTCTTTAACTCATTCAAA ACAACTATCTTATCTTATCTCATTTGCAAACAAGAACACTCTATTTTAATTTTGACATTT GAACATCACATCTATTTTTATATTGTTTGTTTACTACAATTTGCATTGAATATGGCTTCT CAAAAGGAAAGAGAAACTCATGTTTACATGGCCAAGCTCGCCGAGCAAGCTGAGCGTTAC GATGAGATGGTTGAGAGTATGAAGAAAGTTGCAAAACTTGATGTGGAATTGACAGTGGAG GAGAGGAACTTGCTTTCTGTTGGCTACAAGAAT…	MICVLKMIQRWRFSQILPQFSHSSTFPFLTLFLYFFNSFKTTILSYLICKQEHSILILTF EHHIYFYIVCLLQFALNMASQKERETHVYMAKLAEQAERYDEMVESMKKVAKLDVELTVE ERNLLSVGYKNVIGARRASWRIMSSIEQKEESKGNEQNVKLIKGYRQKVEEELSKICSDI LDIIDKHLIPSAGTGEATVFYYKMKGDYFRYLAEFKTDSERKEASEQSLKGYEASYSLAA TATANTDLSSTHPIRLGLALNFSVFYYEIMNSPERACHLAKQAFDEAIAELDTLSEESYK DSTLIMQLLRDNLTLWTSDLPEDGGEENVKTDEPKAVEPKSADAKSAEAKSTEAKSVEPE EASKDKQ
SlTFT13	Solyc01g010360.3	GAAATAATACGTATAATTAGTACTCTAATCACTTTCTTAATTCACATCAATATCCTTTTG GCTTGTAATTTGCACAAGAAGAACACTATATTGTTTACCCTAATTATTAAAGAAAAATGT CAAAGGAAAAGGAAAGAGAAACTCATGTTTACACAGCCAAGCTCGCGGAACAAGCTGAAC GTTATGATGGTAATTCTTTTTCCTCTGTTTGTTTTAGATCACAAGTTTCAATTATTAATT TTTTTGTTTTCTTTAACTCCGTGACAATAATATAGATTGAGACGGAGGGAATAACATGAA TAAAATCATCTACATATTACTATGTATAAAGTTTCTCCTTTTTATTTTCTTTTGATACAT CCTTTTTCTCCCTTACATTGTAGTTCTACTTGT…	ATGGTTGAGAGTATGAAGAAAGTTGCAAAACTGGATGCTGAACTGACAGTGGAGGAAAGG AACTTGCTTTCTGTTGGTTACAAGAATGTAATTGGAGCTCGAAGGGCTTCGTGGCGTATC ATGTCTTCCATCGAGCAGAAGGAAGAGTCGAAAGGGAACGAGAACAATGTCAAGCTGATT AAGGGATACAGGCAGAAAGTAGAAGAGGAGCTCTCCAAGATTTGCCATGATATTCTTGAA ATCATAGACAAACATCTCATTCCATCATCTGGCACCGGTGAAGCTACCGTCTTTTATTAC AAAATGAAAGGCGATTATTTTCGTTACCTTGCTGAGTTCAAGACTGATCAGGAAAAGAAA GAGGCTTCTGAACTATCATTGAAAGGCTACGAG…	MVESMKKVAKLDAELTVEERNLLSVGYKNVIGARRASWRIMSSIEQKEESKGNENNVKLI KGYRQKVEEELSKICHDILEIIDKHLIPSSGTGEATVFYYKMKGDYFRYLAEFKTDQEKK EASELSLKGYEAATATANSDLPSTHPIRLGLALNYSVFYYEIMNSPERACHLAKQAFDEA IAELDTLSEESYKDSTLIMQLLRDNLTLWTSDLPEDGAEENSKADEPKSAEPPKKTEEAP QKTEDPPQN
Genomic: genome sequence information of the SlGRFs identified in the present study. CDS: CDS sequence information of the SlGRFs identified in the present study. Protein: amino acid sequence information of the SlGRFs identified in the present study.

## Sheet: Table S2
Table S2. Results of the TMHMM in this study.
Name	ID	Length	Number of predicted TMHs	Exp number of AAs in TMHs	Exp number, first 60 AAs	Total prob of N-in
SlTFT1	Solyc11g010470.2	249	0	0.05835	0.0001	0.0278
SlTFT2	Solyc12g057120.2	401	0	0.00812	0	0.01836
SlTFT3	Solyc04g074510.3	268	0	14.2548	0	0.09779
SlTFT4	Solyc02g063070.3	260	0	0.02989	0	0.07178
SlTFT5	Solyc04g012120.3.1	255	0	0.02083	0	0.06013
SlTFT6	Solyc11g010200.2	259	0	0.02707	0	0.05631
SlTFT7	Solyc04g074230.3	243	0	2.99649	0.00054	0.16056
SlTFT8	Solyc12g010860.2	261	0	0.01276	0	0.04377
SlTFT9	Solyc07g053260.3	261	0	0.00759	0	0.06256
SlTFT10	Solyc04g076060.3	295	0	0.42323	0.32827	0.11402
SlTFT11	Solyc03g034180.3	258	0	0.03149	0	0.0981
SlTFT12	Solyc05g012420.3	367	2	40.059	25.7109	0.36168
SlTFT13	Solyc01g010360.3	249	0	0.00614	0.00054	0.14824
Length: the length of the protein sequence, Number of predicted TMHs: the number of predicted transmembrane helices, Exp number of AAs in TMHs: the expected value of the number of amino acid residues in the transmembrane helix, Exp number, first 60 AAs: the expected amount of amino acids in transmembrane helices in the first 60 amino acids of the protein, Total prob of N-in: the total probability…

## Sheet: Table S3
Table S3. The list of 7 pairs of fragment duplication events, Ka/Ks ratios, and their replication date for SlTFTs.
Gene-1	Gene-2	Ka	Ks	Ka/Ks	Duplication date (MYA)	Note
SlTFT12	SlTFT13	0.0766629	0.551923	0.138901	18.3974
SlTFT4	SlTFT11	0.0470106	0.468353	0.100374	15.6118
SlTFT5	SlTFT6	0.0438572	1.05904	0.0414122	35.3013
SlTFT3	SlTFT6	0.12513	1.62562	0.0769736	54.1873
SlTFT2	SlTFT3	0.116285	1.12951	0.102952	37.6503
SlTFT1	SlTFT10	0.138905	NaN	NaN	NaN	High sequence divergence value (pS>=0.75)
SlTFT8	SlTFT9	0.0747216	0.837907	0.0891765	27.9302
Ka: nonsynonymous substitutions, Ks: synonymous substitutions, Ka/Ks: the ratio of Ka and Ks, MYA: millions years ago. NaN: unable to calculate the value.

## Sheet: Table S4
Table S4. Number of cis-acting elements involved in the response to different abiotic stresses and phytohormone treatments.
	Cis-acting elements involved in abiotic stress response							Cis-acting elements involved in phytohormone response
	MYB	Myb	MYC	MBS	STRE	LTR		ERE	ABRE	AAGAA-motif	TGACG-motif	CGTCA-motif	TGA-element	TCA-element	P-box
SlTFT4	3	4	3	2	1	0		2	2	0	1	1	1	0	0
SlTFT7	4	1	4	0	4	0		3	2	2	0	0	0	1	2
SlTFT10	1	3	2	1	2	1		1	3	2	0	0	0	1	0
SlTFT11	4	0	7	0	5	0		0	1	0	1	1	1	0	0
MYB: cis-acting regulatory element involved in abiotic stress response, Myb: cis-acting regulatory element involved in abiotic stress response, MYC: cis-acting regulatory element involved in abiotic stress response, MBS: cis-acting regulatory element recognized by MYB-like transcription factors, STRE: cis-acting regulatory element involved in heat stress response, LTR: cis-acting regulatory eleme…

## Sheet: Table S5
Table S5. Results of the HMMER search in this study.
Name	Bits	E-value	N	Exp	Bias
Solyc07g053260.3.1	353.6	7.6E-106	1	1	5.5
Solyc04g074510.3.1	353.2	9.9e-106	1	1	3.3
Solyc12g057120.2.1	352.5	1.6e-105	1	1.2	3
Solyc04g012120.3.1	352	2.3e-105	1	1	2.9
Solyc03g034180.3.1	347.2	6.7e-104	1	1	4.5
Solyc05g012420.3.1	347	7.5e-104	1	1.2	5.7
Solyc02g063070.3.1	346.6	1e-103	1	1	5.3
Solyc12g010860.2.1	345	3.1e-103	1	1	1.9
Solyc11g010200.2.1	343.4	9.5e-103	1	1	3.7
Solyc11g010470.2.1	336.6	1.2e-100	1	1	3
Solyc04g076060.3.1	334.6	4.7e-100	1	1.1	3
Solyc04g074230.3.1	333.5	1e-99	1	1	2.3
Solyc01g010360.3.1	333.5	1e-99	1	1	2.7
Solyc02g086840.3.1	21.6	0.00025	5	4.2	0.4
Solyc08g008455.1.1	16.3	0.01	4	3.6	2.3
Solyc09g065270.3.1	12.8	0.12	2	2.1	4.1
Solyc03g114320.3.1	11.7	0.26	4	3.2	0.2
Bits: exponential domain, E-value: significance, N: number of data bits of Exp, Exp: function, Bias: bias value.

## Sheet: Table S6
Table S6. Results of verifying the presence of 14-3-3 domain in SMART and HMMER.
Gene	Name	Start	End	E-value		Gene	Family		Clan	Description	Start	End	Domain E-values
Solyc04g012120.3.1	14-3-3	5	248	3e-201			ID	Accession					Ind.	Cond.
Solyc07g053260.3.1	14-3-3	7	248	3.61e-172		Solyc04g012120.3.1	14-3-3	PF00244.23	CL0020	14-3-3 protein	11	235	1.5e-105	7.6e-110
Solyc04g074230.3.1	14-3-3	1	223	8.72e-148		Solyc07g053260.3.1	14-3-3	PF00244.23	CL0020	14-3-3 protein	13	235	5e-106	2.5e-110
Solyc05g012420.3.1	14-3-3	84	330	5.86e-172		Solyc04g074230.3.1	14-3-3	PF00244.23	CL0020	14-3-3 protein	1	210	6.5e-100	3.3e-104
Solyc01g010360.3.1	14-3-3	1	223	1.61e-151		Solyc05g012420.3.1	14-3-3	PF00244.23	CL0020	14-3-3 protein	90	317	5.6e-104	2.9e-108
Solyc12g010860.2.1	14-3-3	7	248	7.12e-162		Solyc01g010360.3.1	14-3-3	PF00244.23	CL0020	14-3-3 protein	1	210	6.9e-100	3.5e-104
Solyc04g074510.3.1	14-3-3	8	251	2.42e-196		Solyc12g010860.2.1	14-3-3	PF00244.23	CL0020	14-3-3 protein	13	235	2e-103	1e-107
Solyc04g076060.3.1	14-3-3	54	294	2.36e-176		Solyc04g074510.3.1	14-3-3	PF00244.23	CL0020	14-3-3 protein	14	238	6.6e-106	3.3e-110
Solyc12g057120.2.1	14-3-3	3	246	9.69e-196		Solyc04g076060.3.1	14-3-3	PF00244.23	CL0020	14-3-3 protein	60	285	3.2e-100	1.6e-104
Solyc11g010200.2.1	14-3-3	5	250	1.2e-200		Solyc12g057120.2.1	14-3-3	PF00244.23	CL0020	14-3-3 protein	9	233	1.2e-105	1.2e-109
Solyc03g034180.3.1	14-3-3	5	247	5.99e-210		Solyc11g010200.2.1	14-3-3	PF00244.23	CL0020	14-3-3 protein	11	237	6.2e-103	3.2e-107
Solyc11g010470.2.1	14-3-3	9	248	1.52e-170		Solyc03g034180.3.1	14-3-3	PF00244.23	CL0020	14-3-3 protein	11	234	4.4e-104	2.3e-108
Solyc02g063070.3.1	14-3-3	6	249	2.63e-206		Solyc11g010470.2.1	14-3-3	PF00244.23	CL0020	14-3-3 protein	15	239	7.7e-101	3.9e-105
Start: amino acid sequence start site, End: amino acid sequence end sites, E-value: significance.						Solyc02g063070.3.1	14-3-3	PF00244.23	CL0020	14-3-3 protein	12	236	6.7e-104	3.4e-108
						Clan: protein class division, Start: amino acid sequence start site, End: amino acid sequence end sites, Domain E-values: significance, Ind.: ind function value, Cond.: cond function value.

## Sheet: Table S7
Table S7. The primer sequences used in this study for qRT-PCR.
Gene	Primer	Sequence	Template strand	Length (bp)	Start	Stop	Tm	GC(%)	Self complementarity	Self 3' complementarity
SlTFT1	Forward	GCAGTGTTTGTACTTGGCGA	Plus	20	30	49	59.06	50	4	2
	Reverse	CCACCGTCAACTCCGATGAA	Minus	20	139	120	60.04	55	3	1
SlTFT2	Forward	GGAGCCTCTGACTCAACGAC	Plus	20	886	905	60.11	60	5	3
	Reverse	GGGGTCTCATCAGCGGATTC	Minus	20	977	958	60.25	60	6	3
SlTFT3	Forward	TGGCTCGGAAGAACTAACCG	Plus	20	114	133	59.75	55	3	2
	Reverse	TACGCCATGATGCCCTACG	Minus	19	202	184	59.63	57.89	7	2
SlTFT4	Forward	AGCAGATGTTGAGGAGCTGAC	Plus	21	105	125	60.07	52.38	4	1
	Reverse	TTCCACGGCTTTCCTCCTTT	Minus	20	235	216	59.52	50	2	0
SlTFT5	Forward	CAATTGCGGAGCTTGACACC	Plus	20	614	633	60.11	55	6	0
	Reverse	CCTGCATATCCGAGGTCCAC	Minus	20	718	699	59.97	60	6	3
SlTFT6	Forward	AAGCTGAGCGTTACGAGGAG	Plus	20	50	69	59.83	55	5	3
	Reverse	CCGTGCTCCGATCACATTCT	Minus	20	180	161	60.18	55	7	1
SlTFT7	Forward	TGGTTGAAGCAATGAAGGCG	Plus	20	2	21	59.4	50	5	2
	Reverse	GACAAGATCCGCCATGAAGC	Minus	20	125	106	59.34	55	4	2
SlTFT8	Forward	CAGGGGTACCGCCAAAAAGT	Plus	20	256	275	60.54	55	6	1
	Reverse	ACCAGCAGTACATGACGGAAT	Minus	21	354	334	59.44	47.62	4	2
SlTFT9	Forward	ACCCACTCATCCCATTCGTC	Plus	20	501	520	59.46	55	2	1
	Reverse	ATGGCATGCCCTTTCAGGTG	Minus	20	588	569	60.97	55	8	2
SlTFT10	Forward	TGCCTGGCGTATTGTTTCCT	Plus	20	333	352	59.96	50	5	0
	Reverse	TACCAGCACAAACCTGCGAA	Minus	20	457	438	60.18	50	3	2
SlTFT11	Forward	CCCAATCAGGCTGGGACTTG	Plus	20	507	526	60.68	60	5	1
	Reverse	CAAAGGCCTGTTTTGCAAGGT	Minus	21	604	584	60.13	47.62	6	0
SlTFT12	Forward	AAGAGTCGAAAGGGAACGAGC	Plus	21	449	469	60.34	52.38	4	2
	Reverse	GTGCCAGCAGATGGAATGAG	Minus	20	581	562	58.98	55	5	0
SlTFT13	Forward	ACAAGCTTTCGACGAGGCAA	Plus	20	522	541	60.53	50	6	2
	Reverse	TCCGTCTTCGGGCAAATCAG	Minus	20	651	632	60.39	55	3	1
Actin	Forward	GGTGTTATGGTCGGAATGGG	Plus	20	118	137	59.96	55	6	2
	Reverse	CAGGGTGTTCTTCAGGAGCAA	Minus	21	301	281	60.04	55	4	2
Start: nucleotide start sites in sequences, Stop: nucleotide end sites in sequences, Tm: melting temperature, GC(%): ratio of guanine (G) to cytosine (C).
